# Supplementary material for: Synaptic Dysfunction in the Anterior Cingulate Cortex Underlies Pain‐Anxiety Comorbidity in a Mandibular Asymmetry Mouse Model
Source: Adv Sci (Weinh). 2025 Sep 24;12(46):e09509. doi: 10.1002/advs.202509509 (PMC12697876; doi:10.1002/advs.202509509)
Supplement: Supplementary file 2 — Supplemental Table 1 [file ADVS-12-e09509-s003.xlsx]

## Sheet: Fig 1
Data	Response variable	Groups	n define	Total Animals/Cells used	Normality Test (Shapiro-Wilk test)	Homogeneity of variance test (Levene's Test)	Hypothesis test	Test value	P value	Summmary
Fig-1D	BV/TV (1/mm)	2 weeks: CON(n=5)	Mice	5 mice	W=0.721, df=5, p=0.016	F=0.215, df1=1, df2=8, p=0.655	Mann-Whitney U test	Z=-1.766	p=0.076	ns
		2 weeks: MA(n=5)	Mice	5 mice	W=0.991, df=5, p=0.982
		6 weeks: CON(n=5)	Mice	5 mice	W=0.945, df=5, p=0.702	F=0.033, df1=1, df2=8, p=0.861	Two-tailed unpaired t test	t=7.306, df=8	p<0.0001	****
		6 weeks: MA(n=5)	Mice	5 mice	W=0.892, df=5, p=0.366
	Tb.Th (mm)	2 weeks: CON(n=5)	Mice	5 mice	W=0.925, df=5, p=0.561	F=0.001, df1=1, df2=8, p=0.971	Two-tailed unpaired t test	t=4.498, df=8	p=0.002	**
		2 weeks: MA(n=5)	Mice	5 mice	W=0.937, df=5, p=0.646
		6 weeks: CON(n=5)	Mice	5 mice	W=0.965, df=5, p=0.844	F=0.531, df1=1, df2=8, p=0.487	Two-tailed unpaired t test	t=8.201, df=8	p<0.0001	****
		6 weeks: MA(n=5)	Mice	5 mice	W=0.991, df=5, p=0.985
Fig-1F	Thickness of cartilage (μm)	2 weeks: CON(n=5)	Mice	5 mice	W=0.944, df=5, p=0.692	F=0.547, df1=1, df2=8, p=0.481	Two-tailed unpaired t test	t=9.234, df=8	p<0.0001	****
		2 weeks: MA(n=5)	Mice	5 mice	W=0.906, df=5, p=0.441
		6 weeks: CON(n=5)	Mice	5 mice	W=0.964, df=5, p=0.833	F=1.154, df1=1, df2=8, p=0.314	Two-tailed unpaired t test	t=6.827, df=8	p=0.00013	***
		6 weeks: MA(n=5)	Mice	5 mice	W=0.979, df=5, p=0.927
	IOD of Safranin O (x10*5)	2 weeks: CON(n=5)	Mice	5 mice	W=0.969, df=5, p=0.872	F=0.373, df1=1, df2=8, p=0.558	Two-tailed unpaired t test	t=8.130, df=8	p<0.0001	****
		2 weeks: MA(n=5)	Mice	5 mice	W=0.885, df=5, p=0.333
		6 weeks: CON(n=5)	Mice	5 mice	W=0.979, df=5, p=0.928	F=1.514, df1=1, df2=8, p=0.253	Two-tailed unpaired t test	t=11.547, df=8	p<0.0001	****
		6 weeks: MA(n=5)	Mice	5 mice	W=0.895, df=5, p=0.386

## Sheet: Fig 2
Data	Response variable	Groups	n define	Total Animals/Cells used	Normality Test (Shapiro-Wilk test)	Homogeneity of variance test (Levene's Test)	Hypothesis test	Test value	P value	Summmary
Fig-2B	3 days Mechanical Response Frequency (%)	CON (n=8)	Mice	8 mice	Not all subgroups meet p>0.05	Not all subgroups meet p>0.05	Friedman M test	X2 con vs MA=10.000, df=1	p=0.002	**
		MA (n=11)	Mice	11 mice				X2 0.008~2.000=138.182, df=9	p<0.0001	****
Fig-2C	7 days Mechanical Response Frequency (%)	CON (n=8)	Mice	8 mice	Not all subgroups meet p>0.05	Not all subgroups meet p>0.05	Friedman M test	X2 con vs MA=0.200, df=1	p=0.655	ns
		MA (n=9)	Mice	9 mice				X2 0.008~2.000=127.048, df=9	p<0.0001	****
Fig-2D	14 days Mechanical Response Frequency (%)	CON (n=8)	Mice	8 mice	Not all subgroups meet p>0.05	Not all subgroups meet p>0.05	Friedman M test	X2 con vs MA=13.000, df=1	p<0.0001	****
		MA (n=7)	Mice	7 mice				X2 0.008~2.000=103.686, df=9	p<0.0001	****
Fig-2E	21 days Mechanical Response Frequency (%)	CON (n=8)	Mice	8 mice	Not all subgroups meet p>0.05	Not all subgroups meet p>0.05	Friedman M test	X2 con vs MA=14.000, df=1	p<0.0001	****
		MA (n=8)	Mice	8 mice				X2 0.008~2.000=105.500, df=9	p<0.0001	****
Fig-2F	28 days Mechanical Response Frequency (%)	CON (n=8)	Mice	8 mice	Not all subgroups meet p>0.05	Not all subgroups meet p>0.05	Friedman M test	X2 con vs MA=9.000, df=1	p=0.003	**
		MA (n=8)	Mice	8 mice				X2 0.008~2.000=112.820, df=9	p<0.0001	****
Fig-2G	Baseline Value of von Frey filaments	CON (n=8)	Mice	8 mice	W=0.710, df=8, p=0.003	F=0.350, df1=1, df2=17, p=0.562	Mann-Whitney U test	Z=-0.093	p=0.926	ns
		MA (n=11)	Mice	11 mice	W=0.730, df=11, p=0.001
	3 days Value of von Frey filaments	CON (n=8)	Mice	8 mice	W=0.634, df=8, p<0.0001	F=0.473, df1=1, df2=17, p=0.501	Mann-Whitney U test	Z=-1.475	p=0.140	ns
		MA (n=11)	Mice	11 mice	W=0.783, df=11, p=0.006
	7 days Value of von Frey filaments	CON (n=8)	Mice	8 mice	W=0.641, df=8, p<0.0001	F=2.937, df1=1, df2=15, p=0.107	Mann-Whitney U test	Z=-0.811	p=0.417	ns
		MA (n=9)	Mice	9 mice	W=0.806, df=9, p=0.024
	14 days Value of von Frey filaments	CON (n=7)	Mice	7 mice	W=0.453, df=7, p<0.0001	F=0.933, df1=1, df2=12, p=0.353	Mann-Whitney U test	Z=-2.952	p=0.003	**
		MA (n=7)	Mice	7 mice	W=0.825, df=7, p=0.072
	21 days Value of von Frey filaments	CON (n=8)	Mice	8 mice	W=0.665, df=8, p<0.0001	F=88.872, df1=1, df2=14, p<0.0001	Mann-Whitney U test	Z=-2.922	p=0.003	**
		MA (n=8)	Mice	8 mice	W=0.641, df=8, p<0.0001
	28 days Value of von Frey filaments	CON (n=8)	Mice	8 mice	W=0.641, df=8, p<0.0001	F=0.902, df1=1, df2=14, p=0.358	Mann-Whitney U test	Z=-2.443	p=0.015	*
		MA (n=8)	Mice	8 mice	W=0.808, df=8, p=0.035
Fig-2H	1 week Time in center zone (s)	CON (n=8)	Mice	8 mice	W=0.859, df=8, p=0.117	F=7.471, df1=1, df2=14, p=0.016	Two-tailed unpaired separate variance estimation t-test	t=1.178, df=10.279	p=0.265	ns
		MA (n=8)	Mice	8 mice	W=0.944, df=8, p=0.647
	2 weeks Time in center zone (s)	CON (n=8)	Mice	8 mice	W=0.940, df=8, p=0.612	F=0.039, df1=1, df2=14, p=0.847	Two-tailed unpaired t test	t=3.247, df=14	p=0.006	**
		MA (n=8)	Mice	8 mice	W=0.941, df=8, p=0.623
	3 weeks Time in center zone (s)	CON (n=8)	Mice	8 mice	W=0.904, df=8, p=0.314	F=0.021, df1=1, df2=14, p=0.886	Two-tailed unpaired t test	t=2.856, df=14	p=0.013	*
		MA (n=8)	Mice	8 mice	W=0.965, df=8, p=0.855
	4 weeks Time in center zone (s)	CON (n=8)	Mice	8 mice	W=0.770, df=8, p=0.014	F=0.532, df1=1, df2=14, p=0.478	Mann-Whitney U test	Z=-3.363	p=0.0008	***
		MA (n=8)	Mice	8 mice	W=0.937, df=8, p=0.583
	6 weeks Time in center zone (s)	CON (n=8)	Mice	8 mice	W=0.920, df=8, p=0.430	F=0.546, df1=1, df2=14, p=0.472	Two-tailed unpaired t test	t=2.437, df=14	p=0.029	*
		MA (n=8)	Mice	8 mice	W=0.918, df=8, p=0.414
	1 week Number of center zone entries	CON (n=8)	Mice	8 mice	W=0.975, df=8, p=0.936	F=1.009, df1=1, df2=14, p=0.332	Two-tailed unpaired t test	t=0.670, df=14	p=0.514	ns
		MA (n=8)	Mice	8 mice	W=0.891, df=8, p=0.238
	2 week Number of center zone entries	CON (n=8)	Mice	8 mice	W=0.812, df=8, p=0.038	F=0.050, df1=1, df2=14, p=0.827	Mann-Whitney U test	Z=-2.470	p=0.014	*
		MA (n=8)	Mice	8 mice	W=0.954, df=8, p=0.753
	3 week Number of center zone entries	CON (n=8)	Mice	8 mice	W=0.968, df=8, p=0.878	F=0.334, df1=1, df2=14, p=0.573	Two-tailed unpaired t test	t=2.279, df=14	p=0.039	*
		MA (n=8)	Mice	8 mice	W=0.918, df=8, p=0.413
	4 week Number of center zone entries	CON (n=8)	Mice	8 mice	W=0.915, df=8, p=0.393	F=0.186, df1=1, df2=14, p=0.672	Two-tailed unpaired t test	t=1.862, df=14	p=0.084	ns
		MA (n=8)	Mice	8 mice	W=0.906, df=8, p=0.328
	6 week Number of center zone entries	CON (n=8)	Mice	8 mice	W=0.869, df=8, p=0.149	F=1.812, df1=1, df2=14, p=0.200	Two-tailed unpaired t test	t=2.167, df=14	p=0.048	*
		MA (n=8)	Mice	8 mice	W=0.924, df=8, p=0.462
Fig-2I	1 week Time in open arm (s)	CON (n=8)	Mice	8 mice	W=0.912, df=8, p=0.369	F=0.696, df1=1, df2=14, p=0.418	Two-tailed unpaired t test	t=-1.365, df=14	p=0.194	ns
		MA (n=8)	Mice	8 mice	W=0.932, df=8, p=0.536
	2 week Time in open arm (s)	CON (n=8)	Mice	8 mice	W=0.918, df=8, p=0.418	F=0.053, df1=1, df2=14, p=0.821	Two-tailed unpaired t test	t=3.018, df=14	p=0.009	**
		MA (n=8)	Mice	8 mice	W=0.903, df=8, p=0.304
	3 week Time in open arm (s)	CON (n=8)	Mice	8 mice	W=0.916, df=8, p=0.395	F=2.585, df1=1, df2=14, p=0.130	Two-tailed unpaired t test	t=3.663, df=14	p=0.003	**
		MA (n=8)	Mice	8 mice	W=0.896, df=8, p=0.268
	4 week Time in open arm (s)	CON (n=8)	Mice	8 mice	W=0.932, df=8, p=0.533	F=3.419, df1=1, df2=14, p=0.086	Mann-Whitney U test	Z=-2.100	p=0.036	*
		MA (n=8)	Mice	8 mice	W=0.815, df=8, p=0.041
	6 week Time in open arm (s)	CON (n=8)	Mice	8 mice	W=0.965, df=8, p=0.853	F=0.101, df1=1, df2=14, p=0.756	Two-tailed unpaired t test	t=0.989, df=14	p=0.340	ns
		MA (n=8)	Mice	8 mice	W=0.939, df=8, p=0.603
	1 week Number of open arm entries	CON (n=8)	Mice	8 mice	W=0.854, df=8, p=0.105	F=5.202, df1=1, df2=14, p=0.039	Two-tailed unpaired separate variance estimation t-test	t=0.243, df=12.052	p=0.812	ns
		MA (n=8)	Mice	8 mice	W=0.945, df=8, p=0.664
	2 week Number of open arm entries	CON (n=8)	Mice	8 mice	W=0.885, df=8, p=0.210	F=0.631, df1=1, df2=14, p=0.440	Two-tailed unpaired t test	t=2.280, df=14	p=0.039	*
		MA (n=8)	Mice	8 mice	W=0.858, df=8, p=0.114
	3 week Number of open arm entries	CON (n=8)	Mice	8 mice	W=0.868, df=8, p=0.146	F=2.245, df1=1, df2=14, p=0.156	Mann-Whitney U test	Z=-2.716	p=0.007	**
		MA (n=8)	Mice	8 mice	W=0.809, df=8, p=0.036
	4 week Number of open arm entries	CON (n=8)	Mice	8 mice	W=0.957, df=8, p=0.784	F=0.985, df1=1, df2=14, p=0.338	Two-tailed unpaired t test	t=2.922, df=14	p=0.011	*
		MA (n=8)	Mice	8 mice	W=0.918, df=8, p=0.413
	6 week Number of open arm entries	CON (n=8)	Mice	8 mice	W=0.810, df=8, p=0.037	F=4.452, df1=1, df2=14, p=0.053	Two-tailed unpaired t test	t=2.872, df=14	p=0.012	*
		MA (n=8)	Mice	8 mice	W=0.849, df=8, p=0.092

## Sheet: Fig 3
Data	Response variable	Groups	n define	Total Animals/Cells used	Normality Test (Shapiro-Wilk test)	Homogeneity of variance test (Levene's Test)	Hypothesis test	Test value	P value	Summmary
Fig-3C	Self grooming Movement fractions	CON (n=11)	Mice	11 mice	W=0.963, df=11, p=0.809	F=15.175, df1=1, df2=15, p=0.001	Two-tailed unpaired separate variance estimation t-test	t=-2.436, df=6.030	p=0.051	ns
		MA (n=6)	Mice	6 mice	W=0.869, df=6, p=0.224
	Curling up Movement fractions	CON (n=11)	Mice	11 mice	W=0.438, df=11, p<0.0001	F=39.728, df1=1, df2=15, p<0.0001	Mann-Whitney U test	Z=-2.234	p=0.025	*
		MA (n=6)	Mice	6 mice	W=0.761, df=6, p=0.025
	Hunching Movement fractions	CON (n=11)	Mice	11 mice	W=0.984, df=11, p=0.985	F=4.330, df1=1, df2=15, p=0.055	Mann-Whitney U test	Z=-0.905	p=0.366	ns
		MA (n=6)	Mice	6 mice	W=0.792, df=6, p=0.0499
	Rearing Movement fractions	CON (n=11)	Mice	11 mice	W=0.963, df=11, p=0.803	F=4.242, df1=1, df2=15, p=0.057	Two-tailed unpaired t test	t=3.276, df=15	p=0.005	**
		MA (n=6)	Mice	6 mice	W=0.860, df=6, p=0.188
	Sniffing Movement fractions	CON (n=11)	Mice	11 mice	W=0.943, df=11, p=0.561	F=7.210, df1=1, df2=15, p=0.017	Two-tailed unpaired separate variance estimation t-test	t=-2.128, df=6.047	p=0.077	ns
		MA (n=6)	Mice	6 mice	W=0.969, df=6, p=0.886
	Right turning Movement fractions	CON (n=11)	Mice	11 mice	W=0.961, df=11, p=0.784	F=1.882, df1=1, df2=15, p=0.190	Two-tailed unpaired t test	t=1.081, df=15	p=0.297	ns
		MA (n=6)	Mice	6 mice	W=0.881, df=6, p=0.275
	Stepping Movement fractions	CON (n=11)	Mice	11 mice	W=0.942, df=11, p=0.544	F=1.997, df1=1, df2=15, p=0.178	Two-tailed unpaired t test	t=1.643, df=15	p=0.121	ns
		MA (n=6)	Mice	6 mice	W=0.885, df=6, p=0.295
	Walking Movement fractions	CON (n=11)	Mice	11 mice	W=0.969, df=11, p=0.876	F=0.000, df1=1, df2=15, p=0.995	Two-tailed unpaired t test	t=1.651, df=15	p=0.120	ns
		MA (n=6)	Mice	6 mice	W=0.926, df=6, p=0.550
	Trotting Movement fractions	CON (n=11)	Mice	11 mice	W=0.978, df=11, p=0.953	F=3.638, df1=1, df2=15, p=0.076	Two-tailed unpaired t test	t=4.348, df=15	p=0.0006	***
		MA (n=6)	Mice	6 mice	W=0.952, df=6, p=0.758
	Running Movement fractions	CON (n=11)	Mice	11 mice	W=0.960, df=11, p=0.772	F=0.135, df1=1, df2=15, p=0.719	Two-tailed unpaired t test	t=4.542, df=15	p=0.0004	***
		MA (n=6)	Mice	6 mice	W=0.848, df=6, p=0.151

## Sheet: Fig 4
Data	Response variable	Groups	n define	Total Animals/Cells used	Normality Test (Shapiro-Wilk test)	Homogeneity of variance test (Levene's Test)	Hypothesis test	Test value	P value	Summmary
Fig-4E	No.of FOS+ cells	CON (n=3)	Mice	3 mice	All subgroups meet p>0.05	All subgroups meet p>0.05	Two-way ANOVA	Fbetween group=77.46	p<0.0001	****
		MA (n=3)	Mice	3 mice				Fwithin group=43.73	p<0.0001	****
	Post hoc test	BLA: CON vs MA					Šídák multiple comparison	t=0.429	>0.9999	ns
		BMA: CON vs MA					Šídák multiple comparison	t=0.263	>0.9999	ns
		CLA: CON vs MA					Šídák multiple comparison	t=0.157	>0.9999	ns
		EP: CON vs MA					Šídák multiple comparison	t=0.870	>0.9999	ns
		LA: CON vs MA					Šídák multiple comparison	t=0.0455	>0.9999	ns
		PA: CON vs MA					Šídák multiple comparison	t=0.381	>0.9999	ns
		ACC: CON vs MA					Šídák multiple comparison	t=3.203	0.037	*
		AI: CON vs MA					Šídák multiple comparison	t=6.546	<0.0001	****
		AUD: CON vs MA					Šídák multiple comparison	t=3.356	0.023	*
		ECT: CON vs MA					Šídák multiple comparison	t=0.840	>0.9999	ns
		FRP: CON vs MA					Šídák multiple comparison	t=0.737	>0.9999	ns
		GU: CON vs MA					Šídák multiple comparison	t=1.758	0.806	ns
		ILA: CON vs MA					Šídák multiple comparison	t=0.185	>0.9999	ns
		ORB: CON vs MA					Šídák multiple comparison	t=4.106	0.002	**
		PERI: CON vs MA					Šídák multiple comparison	t=0.420	>0.9999	ns
		PL: CON vs MA					Šídák multiple comparison	t=0.914	0.9998	ns
		RSP: CON vs MA					Šídák multiple comparison	t=10.920	<0.0001	****
		TEa: CON vs MA					Šídák multiple comparison	t=1.200	0.994	ns
		VISC: CON vs MA					Šídák multiple comparison	t=2.033	0.587	ns
Fig-4E	No.of FOS+ cells	CON (n=3)	Mice	3 mice	All subgroups meet p>0.05	All subgroups meet p>0.05	Two-way ANOVA	Fbetween group=51.43	p<0.0001	****
		MA (n=3)	Mice	3 mice				Fwithin group=16.00	p<0.0001	****
	Post hoc test	AOB: CON vs MA					Šídák multiple comparison	0.351	>0.9999	ns
		AON: CON vs MA					Šídák multiple comparison	3.234	0.038	*
		MOB: CON vs MA					Šídák multiple comparison	11.1	<0.0001	****
		TTd: CON vs MA					Šídák multiple comparison	0.292	>0.9999	ns
		TTv: CON vs MA					Šídák multiple comparison	0.322	>0.9999	ns
		COA: CON vs MA					Šídák multiple comparison	0.869	>0.9999	ns
		DP: CON vs MA					Šídák multiple comparison	0.178	>0.9999	ns
		NLOT: CON vs MA					Šídák multiple comparison	0.019	>0.9999	ns
		PAA: CON vs MA					Šídák multiple comparison	0.235	>0.9999	ns
		PIR: CON vs MA					Šídák multiple comparison	5.222	<0.0001	****
		TR: CON vs MA					Šídák multiple comparison	0.501	>0.9999	ns
		CA: CON vs MA					Šídák multiple comparison	4.119	0.0019	**
		DG: CON vs MA					Šídák multiple comparison	0.309	>0.9999	ns
		FC: CON vs MA					Šídák multiple comparison	0.03	>0.9999	ns
		IG: CON vs MA					Šídák multiple comparison	0.008	>0.9999	ns
		Apr: CON vs MA					Šídák multiple comparison	0.154	>0.9999	ns
		ENT: CON vs MA					Šídák multiple comparison	4.58	0.0003	***
		HATA: CON vs MA					Šídák multiple comparison	0.1	>0.9999	ns
		PAR: CON vs MA					Šídák multiple comparison	0.663	>0.9999	ns
		POST: CON vs MA					Šídák multiple comparison	0.565	>0.9999	ns
		PRE: CON vs MA					Šídák multiple comparison	0.604	>0.9999	ns
		ProS: CON vs MA					Šídák multiple comparison	0.31	>0.9999	ns
		SUB: CON vs MA					Šídák multiple comparison	0.644	>0.9999	ns
Fig-4E	No.of FOS+ cells	CON (n=3)	Mice	3 mice	All subgroups meet p>0.05	All subgroups meet p>0.05	Two-way ANOVA	Fbetween group=20.93	p<0.0001	****
		MA (n=3)	Mice	3 mice				Fwithin group=21.12	p<0.0001	****
	Post hoc test	CP: CON vs MA					Šídák multiple comparison	6.914	<0.0001	****
		ACB: CON vs MA					Šídák multiple comparison	4.185	0.0014	**
		FS: CON vs MA					Šídák multiple comparison	0.024	>0.9999	ns
		OT: CON vs MA					Šídák multiple comparison	3.935	0.003	**
		LS: CON vs MA					Šídák multiple comparison	0.536	>0.9999	ns
		SF: CON vs MA					Šídák multiple comparison	0.003	>0.9999	ns
		AAA: CON vs MA					Šídák multiple comparison	0.111	>0.9999	ns
		BA: CON vs MA					Šídák multiple comparison	0	>0.9999	ns
		CEA: CON vs MA					Šídák multiple comparison	0.141	>0.9999	ns
		IA: CON vs MA					Šídák multiple comparison	0.021	>0.9999	ns
		MEA: CON vs MA					Šídák multiple comparison	0.485	>0.9999	ns
		GP: CON vs MA					Šídák multiple comparison	0.205	>0.9999	ns
		MA: CON vs MA					Šídák multiple comparison	0.06	>0.9999	ns
		SI: CON vs MA					Šídák multiple comparison	2.383	0.303	ns
		MS: CON vs MA					Šídák multiple comparison	0.123	>0.9999	ns
		NDB: CON vs MA					Šídák multiple comparison	0.202	>0.9999	ns
		TRS: CON vs MA					Šídák multiple comparison	0.07	>0.9999	ns
		BST: CON vs MA					Šídák multiple comparison	0.155	>0.9999	ns
Fig	No.of FOS+ cells	CON (n=3)	Mice	3 mice	All subgroups meet p>0.05	All subgroups meet p>0.05	Two-way ANOVA	Fbetween group=4.996	p=0.0294	*
		MA (n=3)	Mice	3 mice				Fwithin group=2.569	p=0.0074	**
	Post hoc test	ZI: CON vs MA					Šídák multiple comparison	t=0.0536	>0.9999	ns
		LHA: CON vs MA					Šídák multiple comparison	t=0.3654	>0.9999	ns
		MPO: CON vs MA					Šídák multiple comparison	t=0.0956	>0.9999	ns
		PH: CON vs MA					Šídák multiple comparison	t=0.2962	>0.9999	ns
		SCs: CON vs MA					Šídák multiple comparison	t=3.116	0.0397	*
		SCm: CON vs MA					Šídák multiple comparison	t=1.213	0.9743	ns
		SNr: CON vs MA					Šídák multiple comparison	t=0.2659	>0.9999	ns
		PAG: CON vs MA					Šídák multiple comparison	t=0.2666	>0.9999	ns
		PB: CON vs MA					Šídák multiple comparison	t=0.2239	>0.9999	ns
		NTS: CON vs MA					Šídák multiple comparison	t=0.6996	>0.9999	ns
		SPVC: CON vs MA					Šídák multiple comparison	t=0.7486	0.9998	ns
		SPVI: CON vs MA					Šídák multiple comparison	t=1.007	0.9953	ns
		SPVO: CON vs MA					Šídák multiple comparison	t=0.1127	>0.9999	ns
		SPIV: CON vs MA					Šídák multiple comparison	t=0.0054	>0.9999	ns
Fig-4E	No.of FOS+ cells	CON (n=3)	Mice	3 mice	All subgroups meet p>0.05	All subgroups meet p>0.05	Two-way ANOVA	Fbetween group=29.18	p<0.0001	****
		MA (n=3)	Mice	3 mice				Fwithin group=7.998	p<0.0001	****
	Post hoc test	CENT No.of FOS+ cells					Šídák multiple comparison	1.131	0.986	ns
		CUL No.of FOS+ cells					Šídák multiple comparison	1.712	0.743	ns
		DEC No.of FOS+ cells					Šídák multiple comparison	1.587	0.828	ns
		FOTU No.of FOS+ cells					Šídák multiple comparison	0.499	>0.9999	ns
		LING No.of FOS+ cells					Šídák multiple comparison	0.025	>0.9999	ns
		NOD No.of FOS+ cells					Šídák multiple comparison	0.128	>0.9999	ns
		PYR No.of FOS+ cells					Šídák multiple comparison	0.338	>0.9999	ns
		UVU No.of FOS+ cells					Šídák multiple comparison	0.465	>0.9999	ns
		AN No.of FOS+ cells					Šídák multiple comparison	5.624	<0.0001	****
		COPY No.of FOS+ cells					Šídák multiple comparison	0.267	>0.9999	ns
		FL No.of FOS+ cells					Šídák multiple comparison	0.173	>0.9999	ns
		PFL No.of FOS+ cells					Šídák multiple comparison	1.014	0.995	ns
		PRM No.of FOS+ cells					Šídák multiple comparison	1.893	0.601	ns
		SIM No.of FOS+ cells					Šídák multiple comparison	5.356	<0.0001	****

## Sheet: Fig 5
Data	Response variable	Groups	n define	Total Animals/Cells used	Normality Test (Shapiro-Wilk test)	Homogeneity of variance test (Levene's Test)	Hypothesis test	Test value	P value	Summmary
Fig-5C	No.of FOS+ cells	CON (n=3)	Mice	3 mice	All subgroups meet p>0.05	All subgroups meet p>0.05	Two-way ANOVA	Fbetween group=145.10	p<0.0001	****
		MA (n=3)	Mice	3 mice				Fwithin group=15.30	p<0.0001	****
	Post hoc test	ACC: CON vs MA					Šídák multiple comparison	t=7.737	<0.0001	****
		ORB: CON vs MA					Šídák multiple comparison	t=8.557	<0.0001	****
		RSP: CON vs MA					Šídák multiple comparison	t=5.458	<0.0001	****
		PVH: CON vs MA					Šídák multiple comparison	t=5.729	<0.0001	****
		PL: CON vs MA					Šídák multiple comparison	t=4.098	0.0019	**
		PN: CON vs MA					Šídák multiple comparison	t=2.063	0.4867	ns
		APN: CON vs MA					Šídák multiple comparison	t=1.396	0.9364	ns
		MD: CON vs MA					Šídák multiple comparison	t=3.441	0.0158	*
		AD/AV: CON vs MA					Šídák multiple comparison	t=2.792	0.1002	ns
		MPO: CON vs MA					Šídák multiple comparison	t=0.3333	>0.9999	ns
		RH: CON vs MA					Šídák multiple comparison	t=2.135	0.4309	ns
		LSD: CON vs MA					Šídák multiple comparison	t=0.1261	>0.9999	ns
		RT: CON vs MA					Šídák multiple comparison	t=1.837	0.6692	ns
		KF: CON vs MA					Šídák multiple comparison	t=0.6575	>0.9999	ns
		ACB: CON vs MA					Šídák multiple comparison	t=0.2972	>0.9999	ns
Fig-5E	FOS+CaMKII+/CaMKII+ (%)	CON (n=3)	Mice	3 mice	W=0.911, df=3, p=0.422	F=0.496, df1=1, df2=4, p=0.520	Two-tailed unpaired t test	t=-8.018, df=4	p=0.0013	**
		MA (n=3)	Mice	3 mice	W=1.000, df=3, p=1.000
Fig-5F	FOS+CaMKII+/FOS+ (%)	CON (n=3)	Mice	3 mice	W=0.999, df=3, p=0.950	F=0.052, df1=1, df2=4, p=0.830	Two-tailed unpaired t test	t=-7.196, df=4	p=0.002	**
		MA (n=3)	Mice	3 mice	W=0.986, df=3, p=0.772
Fig-5L	Area under curve	CON (n=66)	Trials	6 mice	n>50, approximate normal distribution	n>50, approximate homogeneity of variance	Two-tailed unpaired t test	t=6.874, df=136	p<0.0001	****
		MA (n=72)	Trials	6 mice

## Sheet: Fig 8
Data	Response variable	Groups	n define	Total Animals/Cells used	Normality Test (Shapiro-Wilk test)	Homogeneity of variance test (Levene's Test)	Hypothesis test	Test value	P value	Summmary
Fig-8B	Apical Density (number / 10μm)	CON (n=62)	Dendrite	3 mice	n>50, approximate normal distribution	n>50, approximate homogeneity of variance	Two-tailed unpaired t test	t=7.253, df=120	p<0.0001	****
		MA (n=60)	Dendrite	3 mice
Fig-8C	Apical Mean spine length（μm)	CON (n=60)	Dendrite	3 mice	n>50, approximate normal distribution	n>50, approximate homogeneity of variance	Two-tailed unpaired t test	t=4.721, df=114	p<0.0001	****
		MA (n=56)	Dendrite	3 mice
Fig-8D	Apical Stubby spine density (numbers / 10μm)	CON (n=55)	Dendrite	3 mice	n>50, approximate normal distribution	n>50, approximate homogeneity of variance	Two-tailed unpaired t test	t=4.659, df=114	p<0.0001	****
		MA (n=61)	Dendrite	3 mice
Fig-8E	Apical Mushroom spine density (numbers / 10μm)	CON (n=61)	Dendrite	3 mice	n>50, approximate normal distribution	n>50, approximate homogeneity of variance	Two-tailed unpaired t test	t=0.9781, df=120	p=0.330	ns
		MA (n=61)	Dendrite	3 mice
Fig-8F	Apical Long thin spine density (numbers / 10μm)	CON (n=62)	Dendrite	3 mice	n>50, approximate normal distribution	n>50, approximate homogeneity of variance	Two-tailed unpaired t test	t=4.641, df=121	p<0.0001	****
		MA (n=61)	Dendrite	3 mice
Fig-8G	Apical Filopodia spine density (numbers / 10μm)	CON (n=59)	Dendrite	3 mice	n>50, approximate normal distribution	n>50, approximate homogeneity of variance	Two-tailed unpaired t test	t=7.899, df=118	p<0.0001	****
		MA (n=61)	Dendrite	3 mice
Fig-8I	Basal Density (number / 10μm)	CON (n=59)	Dendrite	3 mice	n>50, approximate normal distribution	n>50, approximate homogeneity of variance	Two-tailed unpaired t test	t=5.153, df=111	p<0.0001	****
		MA (n=54)	Dendrite	3 mice
Fig-8J	Basal Mean spine length（μm)	CON (n=59)	Dendrite	3 mice	n>50, approximate normal distribution	n>50, approximate homogeneity of variance	Two-tailed unpaired t test	t=6.980, df=111	p<0.0001	****
		MA (n=54)	Dendrite	3 mice
Fig-8K	Basal Stubby spine density (numbers / 10μm)	CON (n=58)	Dendrite	3 mice	n>50, approximate normal distribution	n>50, approximate homogeneity of variance	Two-tailed unpaired t test	t=0.981, df=110	p=0.981	ns
		MA (n=54)	Dendrite	3 mice
Fig-8L	Basal Mushroom spine density (numbers / 10μm)	CON (n=59)	Dendrite	3 mice	n>50, approximate normal distribution	n>50, approximate homogeneity of variance	Two-tailed unpaired t test	t=3.411, df=111	p=0.0009	***
		MA (n=54)	Dendrite	3 mice
Fig-8M	Basal Long thin spine density (numbers / 10μm)	CON (n=57)	Dendrite	3 mice	n>50, approximate normal distribution	n>50, approximate homogeneity of variance	Two-tailed unpaired t test	t=6.199, df=109	p<0.0001	****
		MA (n=54)	Dendrite	3 mice
Fig-8N	Basal Filopodia spine density (numbers / 10μm)	CON (n=59)	Dendrite	3 mice	n>50, approximate normal distribution	n>50, approximate homogeneity of variance	Two-tailed unpaired t test	t=4.468, df=108	p<0.0001	****
		MA (n=51)	Dendrite	3 mice
Fig-8P	Relative optical density (PSD95/β-actin)	CON (n=6)	Mice	6 mice	W=0.9597, df=6, p=0.8172	F=2.667, df1=1, df2=10, p=0.3055	Two-tailed unpaired t test	t=2.676, df=10	p=0.0232	*
		MA (n=6)	Mice	6 mice	W=0.9259, df=6, p=0.5485
Fig-8Q	Relative optical density (Synaptophysin/β-actin)	CON (n=6)	Mice	6 mice	W=0.918, df=6, p=0.4909	F=1.929, df1=1, df2=10, p=0.4881	Two-tailed unpaired t test	t=2.443, df=10	p=0.0346	*
		MA (n=6)	Mice	6 mice	W=0.8137, df=6, p=0.0777
Fig-8R	Relative optical density (NR2B/β-actin)	CON (n=6)	Mice	6 mice	W=0.9308, df=6, p=0.586	F=1.467, df1=1, df2=10, p=0.6842	Two-tailed unpaired t test	t=0.5927, df=10	p=0.5665	ns
		MA (n=6)	Mice	6 mice	W=0.9555, df=6, p=0.4076
Fig-8S	Relative optical density (GluR1/β-actin)	CON (n=6)	Mice	6 mice	W=0.9280, df=6, p=0.5651	F=3.155, df1=1, df2=10 p=0.233	Two-tailed unpaired t test	t=-0.2253, df=10	p=0.0479	*
		MA (n=6)	Mice	6 mice	W=0.8654, df=6, p=0.2083
Fig-8T	Relative optical density (Homer1/β-actin)	CON (n=6)	Mice	6 mice	W=0.9301, df=6, p=0.5807	F=10.72, df1=1, df2=10, p=0.021	Welch's t test	t=-0.6776, df=5.925	p=0.5236	ns
		MA (n=6)	Mice	6 mice	W=0.9691, df=6, p=0.8861
Fig-8U	Relative optical density (PRKAR2B/β-actin)	CON (n=6)	Mice	6 mice	W=0.9666, df=6, p=0.869	F=1.303, df1=1, df2=10, p=0.7787	Two-tailed unpaired t test	t=1.525, df=10	p=0.1582	ns
		MA (n=6)	Mice	6 mice	W=0.9388, df=6, p=0.6492
Fig-8V	Relative optical density (PKMζ/β-actin)	CON (n=6)	Mice	6 mice	W=0.9302, df=6, p=0.5818	F=0.555 df1=1, df2=10, p=0.4734	Mann-Whitney U test	Z=-2.242	p=0.025	*
		MA (n=6)	Mice	6 mice	W=0.7314, df=6, p=0.013
Fig-8W	Relative optical density (CaMKII/β-actin)	CON (n=6)	Mice	6 mice	W=0.9442, df=6, p=0.6933	F=2.858, df1=1, df2=10, p=0.2739	Two-tailed unpaired t test	t=1.737, df=10	p=0.113	ns
		MA (n=6)	Mice	6 mice	W=0.8437, df=6, p=0.1398

## Sheet: Fig 9
Data	Response variable	Groups	n define	Total Animals/Cells used	Normality Test (Shapiro-Wilk test)	Homogeneity of variance test (Levene's Test)	Hypothesis test	Test value	P value	Summmary
Fig-9B	Frequency (HZ)	CON (n=8)	Neuron	3 mice	W=0.921, df=8, p=0.440	F=0.217, df1=1, df2=14, p=0.648	Two-tailed unpaired t test	t=-2.560, df=14	p=0.023	*
		MA (n=8)	Neuron	3 mice	W=0.973, df=8, p=0.922
	Amplitude (pA)	CON (n=8)	Neuron	3 mice	W=0.849, df=8, p=0.092	F=3.596, df1=1, df2=14, p=0.079	Two-tailed unpaired t test	t=-0.666, df=14	p=0.516	ns
		MA (n=8)	Neuron	3 mice	W=0.940, df=8, p=0.616
Fig-9D	Number of spikes	CON (n=8)	Neuron	3 mice	Not all subgroups meet p>0.05	Not all subgroups meet p>0.05	Friedman M test	X2 con vs MA=68.208, df=1	p<0.0001	****
		MA (n=8)	Neuron	3 mice				X2 0~380=295.969, df=19	p<0.0001	****
Fig-9E	RMP (mV)	CON (n=8)	Neuron	3 mice	W=0.963, df=8, p=0.840	F=0.035, df1=1, df2=14, p=0.854	Two-tailed unpaired t test	t=-0.878, df=14	p=0.395	ns
		MA (n=8)	Neuron	3 mice	W=0.897, df=8, p=0.272
Fig-9F	Membrane resistance (MOhms)	CON (n=8)	Neuron	3 mice	W=0.926, df=8, p=0.477	F=2.587, df1=1, df2=14, p=0.130	Two-tailed unpaired t test	t=-3.802, df=14	p=0.002	**
		MA (n=8)	Neuron	3 mice	W=0.875, df=8, p=0.168
Fig-9G	Rheobase (pA)	CON (n=8)	Neuron	3 mice	W=0.983, df=8, p=0.975	F=0.042, df1=1, df2=14, p=0.840	Two-tailed unpaired t test	t=1.742, df=14	p=0.103	ns
		MA (n=8)	Neuron	3 mice	W=0.952, df=8, p=0.731
Fig-9H	Threshold (mv)	CON (n=8)	Neuron	3 mice	W=0.916, df=8, p=0.399	F=0.059, df1=1, df2=14, p=0.811	Two-tailed unpaired t test	t=-0.878, df=14	p=0.395	ns
		MA (n=8)	Neuron	3 mice	W=0.932, df=8, p=0.531
Fig-9I	AP half-width (ms)	CON (n=8)	Neuron	3 mice	W=0.929, df=8, p=0.511	F=3.700, df1=1, df2=14, p=0.075	Two-tailed unpaired t test	t=1.394, df=14	p=0.185	ns
		MA (n=8)	Neuron	3 mice	W=0.904, df=8, p=0.312
Fig-9J	AP amplitude (mV)	CON (n=8)	Neuron	3 mice	W=0.944, df=8, p=0.654	F=4.476, df1=1, df2=14, p=0.053	Two-tailed unpaired t test	t=0.285, df=14	p=0.780	ns
		MA (n=8)	Neuron	3 mice	W=0.863, df=8, p=0.130

## Sheet: Fig 10
Data	Response variable	Groups	n define	Total Animals/Cells used	Normality Test (Shapiro-Wilk test)	Homogeneity of variance test (Levene's Test)	Hypothesis test	Test value	P value	Summmary
Fig-10D	Proportion of FOS+ neurons (%)	EYFP (n=3)	Mice	3 mice	W=0.950, df=3, p=0.568	F=2.330, df1=1, df2=4, p=0.202	Two-tailed unpaired t test	t=-8.670, df=4	p=0.00097	***
		Gq (n=3)	Mice	3 mice	W=1.000, df=3, p=0.980
Fig-10E	Value of von Frey Filaments	EYFP (n=9)	Mice	9 mice	W=0.762, df=9, p=0.008	F=34.673, df1=2, df2=26, p<0.0001	Kruskal-Wallis H test	X2 =11.596, df=2	p=0.003	**
		Gq (n=9)	Mice	9 mice	W=0.795, df=9, p=0.018
		Gi (n=11)	Mice	11 mice	W=0.755, df=11, p=0.002
	Post hoc test	EYFP vs Gq					Dunn multiple comparison	Z=0.090	>0.9999	ns
		EYFP vs Gi					Dunn multiple comparison	Z=2.856	0.0129	*
		Gq vs Gi					Dunn multiple comparison	Z=2.789	0.0159	*
Fig-10G	Time in center zone (s)	EYFP (n=9)	Mice	9 mice	W=0.857, df=9, p=0.088	F=1.565, df1=2, df2=24, p=0.230	One-way ANOVA	F=4.074, df1=2, df2=24	p=0.030	*
		Gq (n=9)	Mice	9 mice	W=0.910, df=9, p=0.316
		Gi (n=9)	Mice	9 mice	W=0.941, df=9, p=0.590
	Post hoc test	EYFP vs Gq					Tukey multiple comparison	q=0.379	0.961	ns
		EYFP vs Gi					Tukey multiple comparison	q=3.670	0.041	*
		Gq vs Gi					Tukey multiple comparison	q=3.291	0.071	ns
	Number of center zone entries	EYFP (n=9)	Mice	9 mice	W=0.968, df=9, p=0.879	F=6.393, df1=2, df2=24, p=0.006	Welch ANOVA	W=3.288, df1=2, df2=15.21	p=0.065	ns
		Gq (n=9)	Mice	9 mice	W=0.958, df=9, p=0.776
		Gi (n=9)	Mice	9 mice	W=0.889, df=9, p=0.194
	Post hoc test	EYFP vs Gq					Dunnett T multiple comparison	t=0.208	0.995	ns
		EYFP vs Gi					Dunnett T multiple comparison	t=2.428	0.088	ns
		Gq vs Gi					Dunnett T multiple comparison	t=2.500	0.074	ns
Fig-10I	Time in open arm (s)	EYFP (n=9)	Mice	9 mice	W=0.909, df=9, p=0.310	F=3.994, df1=2, df2=24, p=0.032	Welch ANOVA	W=3.083, df1=2, df2=14.93	p=0.076	ns
		Gq (n=9)	Mice	9 mice	W=0.910, df=9, p=0.318
		Gi (n=9)	Mice	9 mice	W=0.860, df=9, p=0.097
	Post hoc test	EYFP vs Gq					Dunnett T multiple comparison	t=0.231	0.994	ns
		EYFP vs Gi					Dunnett T multiple comparison	t=2.502	0.077	ns
		Gq vs Gi					Dunnett T multiple comparison	t=2.128	0.141	ns
	Number of open arm entries	EYFP (n=10)	Mice	10 mice	W=0.940, df=10, p=0.555	F=1.104, df1=2, df2=24, p=0.348	One-way ANOVA	F=9.759, df1=2, df2=24	p=0.0008	***
		Gq (n=8)	Mice	8 mice	W=0.874, df=8, p=0.165
		Gi (n=9)	Mice	9 mice	W=0.934, df=9, p=0.520
	Post hoc test	EYFP vs Gq					Tukey multiple comparison	q=0.078	0.998	ns
		EYFP vs Gi					Tukey multiple comparison	q=5.515	0.002	**
		Gq vs Gi					Tukey multiple comparison	q=5.291	0.003	**

## Sheet: Supplemental Fig 1
Data	Response variable	Groups	n define	Total Animals/Cells used	Normality Test (Shapiro-Wilk test)	Homogeneity of variance test (Levene's Test)	Hypothesis test	Test value	P value	Summmary
Fig-S1A	1 week Total Distances (cm)	CON (n=8)	Mice	8 mice	W=0.975, df=8, p=0.932	F=0.004, df1=1, df2=14, p=0.951	Two-tailed unpaired t test	t=4.567, df=14	p=0.0004	***
		MA (n=8)	Mice	8 mice	W=0.981, df=8, p=0.966
	2 weeks Total Distances (cm)	CON (n=8)	Mice	8 mice	W=0.941, df=8, p=0.617	F=2.313, df1=1, df2=14, p=0.151	Two-tailed unpaired t test	t=4.201, df=14	p=0.0009	***
		MA (n=8)	Mice	8 mice	W=0.848, df=8, p=0.091
	3 weeks Total Distances (cm)	CON (n=8)	Mice	8 mice	W=0.951, df=8, p=0.721	F=0.437, df1=1, df2=14, p=0.519	Two-tailed unpaired t test	t=2.267, df=14	p=0.040	*
		MA (n=8)	Mice	8 mice	W=0.878, df=8, p=0.179
	4 weeks Total Distances (cm)	CON (n=8)	Mice	8 mice	W=0.913, df=8, p=0.376	F=0.054, df1=1, df2=14, p=0.820	Two-tailed unpaired t test	t=3.138, df=14	p=0.007	**
		MA (n=8)	Mice	8 mice	W=0.957, df=8, p=0.781
	6 weeks Total Distances (cm)	CON (n=8)	Mice	8 mice	W=0.842, df=8, p=0.078	F=19.383, df1=1, df2=14, p<0.0001	Two-tailed unpaired separate variance estimation t-test	t=0.705, df=10.032	p=0.497	ns
		MA (n=8)	Mice	8 mice	W=0.874, df=8, p=0.166
	1 week Distances in center zone (%)	CON (n=8)	Mice	8 mice	W=0.902, df=8, p=0.301	F=0.025, df1=1, df2=14, p=0.876	Two-tailed unpaired t test	t=0.184, df=14	p=0.857	ns
		MA (n=8)	Mice	8 mice	W=0.910, df=8, p=0.357
	2 week Distances in center zone (%)	CON (n=8)	Mice	8 mice	W=0.969, df=8, p=0.889	F=0.011, df1=1, df2=14, p=0.919	Two-tailed unpaired t test	t=2.012, df=14	p=0.064	ns
		MA (n=8)	Mice	8 mice	W=0.984, df=8, p=0.979
	3 week Distances in center zone (%)	CON (n=8)	Mice	8 mice	W=0.898, df=8, p=0.277	F=0.000, df1=1, df2=14, p=0.994	Two-tailed unpaired t test	t=2.728, df=14	p=0.016	*
		MA (n=8)	Mice	8 mice	W=0.944, df=8, p=0.654
	4 week Distances in center zone (%)	CON (n=8)	Mice	8 mice	W=0.893, df=8, p=0.247	F=0.016, df1=1, df2=14, p=0.900	Two-tailed unpaired t test	t=2.590, df=14	p=0.021	*
		MA (n=8)	Mice	8 mice	W=0.874, df=8, p=0.165
	6 week Distances in center zone (%)	CON (n=8)	Mice	8 mice	W=0.905, df=8, p=0.318	F=0.004, df1=1, df2=14, p=0.952	Two-tailed unpaired t test	t=2.237, df=14	p=0.042	*
		MA (n=8)	Mice	8 mice	W=0.894, df=8, p=0.253
Fig-S1B	1 week Total Distances (cm)	CON (n=8)	Mice	8 mice	W=0.969, df=8, p=0.889	F=0.251, df1=1, df2=14, p=0.624	Two-tailed unpaired t test	t=1.656, df=14	p=0.120	ns
		MA (n=8)	Mice	8 mice	W=0.945, df=8, p=0.664
	2 weeks Total Distances (cm)	CON (n=8)	Mice	8 mice	W=0.903, df=8, p=0.307	F=0.900, df1=1, df2=14, p=0.359	Two-tailed unpaired t test	t=1.247, df=14	p=0.233	ns
		MA (n=8)	Mice	8 mice	W=0.888, df=8, p=0.222
	3 weeks Total Distances (cm)	CON (n=8)	Mice	8 mice	W=0.896, df=8, p=0.268	F=0.314, df1=1, df2=14, p=0.584	Two-tailed unpaired t test	t=0.590, df=14	p=0.564	ns
		MA (n=8)	Mice	8 mice	W=0.947, df=8, p=0.678
	4 weeks Total Distances (cm)	CON (n=8)	Mice	8 mice	W=0.957, df=8, p=0.780	F=3.775, df1=1, df2=14, p=0.072	Two-tailed unpaired t test	t=0.081, df=14	p=0.936	ns
		MA (n=8)	Mice	8 mice	W=0.845, df=8, p=0.084
	6 weeks Total Distances (cm)	CON (n=8)	Mice	8 mice	W=0.947, df=8, p=0.681	F=0.251, df1=1, df2=14, p=0.624	Two-tailed unpaired t test	t=-0.863, df=14	p=0.403	ns
		MA (n=8)	Mice	8 mice	W=0.937, df=8, p=0.581
	1 week Distances in open arm (%)	CON (n=8)	Mice	8 mice	W=0.952, df=8, p=0.735	F=4.877, df1=1, df2=14, p=0.044	Two-tailed unpaired separate variance estimation t-test	t=-1.018, df=10.071	p=0.332	ns
		MA (n=8)	Mice	8 mice	W=0.942, df=8, p=0.634
	2 weeks Distances in open arm (%)	CON (n=8)	Mice	8 mice	W=0.959, df=8, p=0.802	F=0.000, df1=1, df2=14, p=0.993	Two-tailed unpaired t test	t=3.767, df=14	p=0.002	**
		MA (n=8)	Mice	8 mice	W=0.926, df=8, p=0.485
	3 weeks Distances in open arm (%)	CON (n=8)	Mice	8 mice	W=0.903, df=8, p=0.309	F=0.048, df1=1, df2=14, p=0.830	Two-tailed unpaired t test	t=3.015, df=14	p=0.009	**
		MA (n=8)	Mice	8 mice	W=0.933, df=8, p=0.539
	4 week3 Distances in open arm (%)	CON (n=8)	Mice	8 mice	W=0.860, df=8, p=0.119	F=1.613, df1=1, df2=14, p=0.225	Two-tailed unpaired t test	t=2.549, df=14	p=0.023	*
		MA (n=8)	Mice	8 mice	W=0.964, df=8, p=0.851
	6 weeks Distances in open arm (%)	CON (n=8)	Mice	8 mice	W=0.958, df=8, p=0.793	F=0.275, df1=1, df2=14, p=0.608	Two-tailed unpaired t test	t=3.698, df=14	p=0.002	**
		MA (n=8)	Mice	8 mice	W=0.867, df=8, p=0.141

## Sheet: Supplemental Figure 2
Data	Response variable	Groups	n define	Total Animals/Cells used	Normality Test (Shapiro-Wilk test)	Homogeneity of variance test (Levene's Test)	Hypothesis test	Test value	P value	Summmary
Fig-S2A	Mechanical Response Frequency (%)	CON (n=10)	Mice	10 mice	Not all subgroups meet p>0.05	Not all subgroups meet p>0.05	Friedman M test	X2 con vs MA=22.000, df=1	p<0.0001	****
		MA (n=10)	Mice	10 mice				X2 0.008~2.000=133.081, df=9	p<0.0001	****
Fig-S2B	Value of von Frey filaments	CON (n=10)	Mice	10 mice	W=0.6405, df=10, p=0.0002	F=57.473, df1=1, df2=18, p<0.0001	Mann-Whitney U test	Z=-3.741	p=0.0002	***
		MA (n=10)	Mice	10 mice	W=0.7243, df=10, p=0.0017
Fig-S2D	Total Distances (cm)	CON (n=10)	Mice	10 mice	W=0.9330, df=10, p=0.4780	F=3.529 df1=1, df2=18, p=0.0742	Two-tailed unpaired t test	t=2.24, df=18	p=0.0379	*
		MA (n=10)	Mice	10 mice	W=0.8687, df=810, p=0.0966
	Distances in center zone (%)	CON (n=10)	Mice	10 mice	W=0.9355, df=10, p=0.5039	F=1.786, df1=1, df2=18, p=0.4008	Two-tailed unpaired t test	t=3.375, df=18	p=0.0034	**
		MA (n=10)	Mice	10 mice	W=0.9932, df=10, p=0.9993
	Time in center zone (s)	CON (n=10)	Mice	10 mice	W=0.9199, df=10, p=0.3558	F=1.059, df1=1, df2=18, p=0.9330	Two-tailed unpaired t test	t=3.105, df=18	p=0.0061	**
		MA (n=10)	Mice	10 mice	W=0.9183, df=10, p=0.3428
	Number of center zone entries	CON (n=10)	Mice	10 mice	W=0.9268, df=10, p=0.4169	F=6.172, df1=1, df2=18, p=0.0123	Welch t test	t=2.745, df=11.84	p=0.0180	*
		MA (n=10)	Mice	10 mice	W=0.9014, df=10, p=0.2272
Fig-S2F	Total Distances (cm)	CON (n=10)	Mice	10 mice	W=0.7754, df=10, p=0.0073	F=0.914, df1=1, df2=18, p=0.3517	Mann-Whitney U test	Z=-0.529	p=0.5967	ns
		MA (n=10)	Mice	10 mice	W=0.9394, df=10, p=0.5463
	Distances in open arm (%)	CON (n=10)	Mice	10 mice	W=0.9326, df=10, p=0.4737	F=1.384, df1=1, df2=18, p=0.6364	Two-tailed unpaired t test	t=3.009, df=18	p=0.0075	**
		MA (n=10)	Mice	10 mice	W=0.9754, df=10, p=0.9362
	Time in open arm (s)	CON (n=10)	Mice	10 mice	W=0.9538, df=10, p=0.7130	F=1.398, df1=1, df2=18, p=0.6256	Two-tailed unpaired t test	t=3.214, df=18	p=0.0048	**
		MA (n=10)	Mice	10 mice	W=0.9536, df=10, p=0.7108
	Number of open arm entries	CON (n=10)	Mice	10 mice	W=0.8828, df=10, p=0.1405	F=1.549, df1=1, df2=18, p=0.5248	Two-tailed unpaired t test	t=3.157, df=18	p=0.0054	**
		MA (n=10)	Mice	10 mice	W=0.9019, df=10, p=0.23

[truncated: 7 more sheets: Supplemental Figure 3, Supplementary Figure 4, Supplemental Figure 5, Supplemental Figure 11, Supplemental Figure 12, Supplementary Figure 13, Supplemental Figure 14]
